# Supplementary material for: Genome-Wide Analysis of the Caffeoyl Coenzyme A-O-Methyltransferase (CCoAOMT) Gene Family in Platycodon grandiflorus (Jacq.) A. DC. and the Potential Regulatory Mechanism in Response to Copper Stress
Source: Int J Mol Sci. 2025 May 14;26(10):4709. doi: 10.3390/ijms26104709 (PMC12111519; doi:10.3390/ijms26104709)
Supplement: Supplementary file 1 [file ijms-26-04709-s001.zip]

Archive with 1 entries (1 files):
- ijms-3516938-supplementary.pdf
